# Supplementary material for: Pyrosequencing Analysis of O-6-Methylguanine-DNA Methyltransferase Methylation at Different Cut-Offs of Positivity Associated with Treatment Response and Disease-Specific Survival in Isocitrate Dehydrogenase-Wildtype Grade 4 Glioblastoma
Source: Int J Mol Sci. 2024 Jan 3;25(1):612. doi: 10.3390/ijms25010612 (PMC10779484; doi:10.3390/ijms25010612)
Supplement: Supplementary file 1 [file ijms-25-00612-s001.zip]

Archive with 1 entries (1 files):
- ijms-2786373-supplementary.pdf
